# Supplementary material for: Kukhtin–Ramirez-Reaction-Inspired Deprotection of Sulfamidates for the Synthesis of Amino Sugars
Source: Molecules. 2022 Dec 25;28(1):182. doi: 10.3390/molecules28010182 (PMC9822045; doi:10.3390/molecules28010182)
Supplement: Supplementary file 1 [file molecules-28-00182-s001.zip]

Archive with 1 entries (1 files):
- molecules-2100361-supplementary.pdf
